# Supplementary material for: The Fabrication, Drug Loading, and Release Behavior of Porous Mannitol
Source: Molecules. 2024 Feb 4;29(3):715. doi: 10.3390/molecules29030715 (PMC10856056; doi:10.3390/molecules29030715)
Supplement: Supplementary file 1 [file molecules-29-00715-s001.zip]

Archive with 1 entries (1 files):
- molecules-2826598-supplementary.pdf
